# Supplementary material for: Synthesis of 3,4-Disubstituted Maleimide Derivatives via Phosphine-Catalyzed Isomerization of α-Succinimide-Substituted Allenoates Cascade γ′-Addition with Aryl Imines
Source: Int J Mol Sci. 2024 Jun 24;25(13):6916. doi: 10.3390/ijms25136916 (PMC11241244; doi:10.3390/ijms25136916)
Supplement: Supplementary file 1 [file ijms-25-06916-s001.zip]

Archive with 1 entries (1 files):
- ijms-3077080-supplementary.pdf
